# Supplementary material for: Density Functional Theory Provides Insights into β-SnSe Monolayers as a Highly Sensitive and Recoverable Ozone Sensing Material
Source: Micromachines (Basel). 2024 Jul 27;15(8):960. doi: 10.3390/mi15080960 (PMC11356510; doi:10.3390/mi15080960)
Supplement: Supplementary file 1 [file micromachines-15-00960-s001.zip]

Archive with 1 entries (1 files):
- micromachines-3099518-supplementary.pdf
